# Supplementary material for: Expressional variations of Kaiso: an association with pathological characteristics and field cancerization of OSCC
Source: BMC Cancer. 2022 Sep 17;22:990. doi: 10.1186/s12885-022-10014-7 (PMC9482199; doi:10.1186/s12885-022-10014-7)
Supplement: Supplementary file 1 — Additional file 1. [file 12885_2022_10014_MOESM1_ESM.zip]

Archive with 2 entries (2 files):
- IHC control and Kaiso.pdf
- results as advised by reviewer 2.docx
